# Supplementary material for: Crystal Violet Adsorption on Eco-Friendly Lignocellulosic Material Obtained from Motherwort (Leonurus cardiaca L.) Biomass
Source: Polymers (Basel). 2022 Sep 13;14(18):3825. doi: 10.3390/polym14183825 (PMC9504819; doi:10.3390/polym14183825)
Supplement: Supplementary file 1 [file polymers-14-03825-s001.zip]

Archive with 1 entries (1 files):
- polymers-1909554-supplementary.pdf
